# Supplementary material for: Characterizing the circadian connectome of Ocimum tenuiflorum using an integrated network theoretic framework
Source: Sci Rep. 2023 Aug 11;13:13108. doi: 10.1038/s41598-023-40212-7 (PMC10421869; doi:10.1038/s41598-023-40212-7)
Supplement: Supplementary file 1 — Supplementary Information. [file 41598_2023_40212_MOESM1_ESM.zip]

Archive with 5 entries (4 files):
- Supp_CR_Final_v2/
- Supp_CR_Final_v2/S2.xlsx
- Supp_CR_Final_v2/S1.xlsx
- Supp_CR_Final_v2/S4.xlsx
- Supp_CR_Final_v2/S3.xlsx
