# Supplementary material for: Characterizing the circadian connectome of Ocimum tenuiflorum using an integrated network theoretic framework
Source: Sci Rep. 2023 Aug 11;13:13108. doi: 10.1038/s41598-023-40212-7 (PMC10421869; doi:10.1038/s41598-023-40212-7)
Supplement: Supplementary file 1 — Supplementary Information. [file 41598_2023_40212_MOESM1_ESM.zip › Supp_CR_Final_v2/S1.xlsx]

## Sheet: OteCC proteins
Table S1: Core clock proteins identified in Tulsi along with their corresponding TAIR Ids and the number of orthologous proteins identified for each protein
Ote Id	Number of unique homologs	TAIR Id	Gene	Molecular Function (Activity time)
Ote100217520081	30	AT2G46830	CCA1	Transcription factor (Dawn)
Ote100050210101	44	AT1G01060	LHY	Transcription factor (Dawn)
Ote100210270091	48	AT3G26640	LWD2	Transcription regulator (Morning)
Ote100275800021	23	AT2G46790	PRR9	Transcription factor (Morning)
Ote100273070031	44	AT1G68050	FKF1	Transcription factor (Morning)
Ote100246860111	48	AT1G12910	LWD1	Transcription regulator (Morning)
Ote100120330051	58	AT5G02810	PRR7	Transcription factor (Midday)
Ote100153880201	7	AT5G64170	LNK1	Transcription regulator (Midday to afternoon)
Ote100018670101	51	AT5G52660	RVE6	Transcription factor (Midday to afternoon)
Ote100114610051	63	AT5G02840	RVE4	Transcription factor (Midday to afternoon)
Ote100241100111	25	AT3G54500	LNK2	Transcription regulator (Midday to afternoon)
Ote100018670061	70	AT3G09600	RVE8	Transcription factor (Midday to afternoon)
Ote100011940071	24	AT5G24470	PRR5	Transcription factor (Afternoon)
Ote100184690001	49	AT2G21660	GRP7	Transcription factor (Afternoon)
Ote100167620091	32	AT5G61380	TOC1 (PRR1)	Transcription regulator (Evening)
Ote100081200151	57	AT5G60100	PRR3	Transcription regulator (Evening)
Ote100252500052	42	AT5G59570	NOX (BOA)	Transcription factor (Evening)
Ote100213510171	46	AT5G57360	ZTL	Transcirption factor (Evening)
Ote237864970011	37	AT5G08330	CHE	Transcription factor (Evening)
Ote100252500041	43	AT3G46640	LUX (PCL1)	Transcription factor (Evening)
Ote100064820051	23	AT3G22380	TIC	Transcription factor (Evening)
Ote100004890041	47	AT2G40080	ELF4	Transcription regulator (Evening)
Ote100215050121	10	AT2G25930	ELF3	Transcription regulator (Evening)
Ote100199680211	42	AT1G22770	GI	Transcription regulator (Evening)

## Sheet: Template_plants
Speciesname	NCBI taxid
Aegilops tauschii	37682
Amborella trichopoda	13333
Arabidopsis lyrata	59689
Arabidopsis thaliana	3702
Beta vulgaris	161934
Brachypodium distachyon	15368
Brassica napus	3708
Brassica oleracea	3712
Brassica rapa	3711
Cajanus cajan	3821
Chlamydomonas reinhardtii	3055
Chondrus crispus	2769
Corchorus capsularis	210143
Cucumis sativus	3659
Cyanidioschyzon merolae	45157
Daucus carota	4039
Galdieria sulphuraria	130081
Glycine max	3847
Gossypium raimondii	29730
Helianthus annuus	4232
Hordeum vulgare	4513
Leersia perrieri	77586
Lupinus angustifolius	3871
Manihot esculenta	3983
Medicago truncatula	3880
Musa acuminata	4641
Nicotiana attenuata	49451
Oryza barthii	65489
Oryza brachyantha	4533
Oryza glaberrima	4538
Oryza glumipatula	40148
Oryza longistaminata	4528
Oryza meridionalis	40149
Oryza nivara	4536
Oryza punctata	4537
Oryza rufipogon	4529
Oryza sativa	4530
Ostreococcus lucimarinus	242159
Phaseolus vulgaris	3885
Physcomitrella patens	3218
Populus trichocarpa	3694
Prunus persica	3760
Selaginella moellendorffii	88036
Setaria italica	4555
Solanum lycopersicum	4081
Solanum tuberosum	4113
Sorghum bicolor	4558
Theobroma cacao	3641
Trifolium pratense	57577
Triticum aestivum	4565
Triticum dicoccoides	85692
Triticum urartu	4572
Vigna angularis	3914
Vigna radiata	157791
Vitis vinifera	29760
Zea mays	4577
